# Supplementary material for: A Perturbed Asymmetrical Y-TypeSheathless Chip for Particle Control Based on Adjustable Tilted-Angle Traveling Surface Acoustic Waves (ataTSAWs)
Source: Biosensors (Basel). 2022 Aug 7;12(8):611. doi: 10.3390/bios12080611 (PMC9406206; doi:10.3390/bios12080611)
Supplement: Supplementary file 1 [file biosensors-12-00611-s001.zip]

Archive with 3 entries (3 files):
- Entire working video.mp4
- Figure S1.pdf
- Figure S2,Table S1.pdf
